# Supplementary material for: The Differentiation in vitro of Human Tonsil B Cells With the Phenotypic and Functional Characteristics of T-bet+ Atypical Memory B Cells in Malaria
Source: Front Immunol. 2019 Apr 24;10:852. doi: 10.3389/fimmu.2019.00852 (PMC6491666; doi:10.3389/fimmu.2019.00852)
Supplement: Supplementary file 1 [file Table_1.XLSX]

## Sheet: T-bet gMFI
	T-bet expression in Naïve, Memory and GC B cells upon stimulation in vitro
		Naïve B cells						Memory B cells						GC B cells
	Stimulation condition	PLB		PMS		Soluble		PLB		PMS		Soluble		PLB		PMS		Soluble
		Average	SD	Average	SD	Average	SD	Average	SD	Average	SD	Average	SD	Average	SD	Average	SD	Average	SD
	Ex vivo
	Unstimulated			7532						6943
	Ag			9308						8750
	CpG			9753						8152		7607
	IFNγ	7391		9370.33	945.952	9309	1537.25	7693		8555.5	994.899	9148.33	1796.89
	IL-12+18			9236.5	1105.21					7483
	CpG IL-12+18	11382.5	3741.3	11411.3	2303.95	11478	5402.3			9277.67	1323.92	10178.5	3783.73
	IFNγ IL-12+18	7310		11810.7	4306.44	9985	2658.72			9976	2546.12	8862	1757.63
	Ag CpG	6444		10257	476.59					8413.5	803.98	7251				7068
	Ag IL-12+18	10860.5	1054.3	13993	5632.81	12297.3	1158.49	10875	1484.92	11198.5	3571.6	10781.5	10.6066
	CpG IFNγ	11127.3	1708.03	12862.3	3308.78	12034.3	3105.7	9034	2049.43	10508.3	2261.76	9728.67	2606.07					12123
	Ag IFNγ	12679	2646.21	10009.3	2017.04	10965	2769.87	12373.7	3201.96	10526.7	2306.11	10106.7	1755.24	13032	2448
	CpG IFNγ IL-12+18	11119	1818.89	11241.3	2484.12	12343	3278.5	9251	1941.56	9058.67	1600.06	9888.67	2627.59			10954		12787
	Ag IFNγ IL-12+18	13652.7	2920.91	13696.7	6729.65	11526.7	3228.57	13179.3	2877.58	12040.7	3454.89	10293.3	1640.85	12471.7	4414.31	11674		14395	7628.27
	Ag CpG IL-12+18	15912.3	5238.94	14373	9463.07	11659.3	3625.71	11506.3	2724.18	10466.7	4552.57	10099.3	2781.12	10049	2997.26	11387		13573
	Ag CpG IFNγ	25406.7	7214.35	17348	7931.42	14021.7	3443.39	16823.3	4273.12	13234.7	3616.18	11958.3	2919.82	12333.7	3955.69	9894	2870.27	10825.7	4130.77
	Ag CpG IFNγ IL-12+18	25060.3	6784.76	19852.3	7589.26	14281.7	4692.63	16879	4535.48	13647.7	3826.44	12484.7	3498.09	12796	4199.08	9463.33	2760.4	10985	4198.4
	T-bet expression in FACS sorted Naïve, Memory and GC B cells upon stimulation in vitro
		Naïve B cells				Memory B cells				GC B cells
	Stimulation condition	PLB		Soluble		PLB		Soluble		PLB		Soluble
		Average	SD	Average	SD	Average	SD	Average	SD	Average	SD	Average	SD
	Ex vivo	18192		18180
	Unstimulated
	Ag
	CpG	15902.7	1497.8	15907	1490.41	13481		13527				16990
	IFNγ	15480.3	1574.03	15325.3	1443.99	15836.5	3225.11	14974	2087.38
	IL-12+18							16633
	CpG IL-12+18	16404.7	1201.67	16222	1389.52	16811	4023.44	15557.5	2509.52
	IFNγ IL-12+18	15549.3	1843.26	15388.3	1796.76	16706	4685.29	15111.5	2461.44
	Ag CpG	15056	1714.03	15632	1483.63							17176
	Ag IL-12+18							14119
	CpG IFNγ	23619.7	2062.73	21517.7	3260.59	17132	1811.61	15572	2158.09			17455
	Ag IFNγ	19636.3	2351.71	15760.3	1365.33	19860.7	1581.41	16505.5	1410.68			18351
	CpG IFNγ IL-12+18	23788.3	2181.35	21735.7	3887.17	16873.5	972.272	15416.5	1689.28			17574
	Ag IFNγ IL-12+18	19764.7	3046.26	15797.3	1723.68	19989	2219.37	16573.5	1774.13			18542
	Ag CpG IL-12+18	18762.3	249.147	15790.7	925.696	20995.7	2834.53	16148	1854.03
	Ag CpG IFNγ	35554	8883.51	21477.3	2751.33	32281.3	9933.37	17367.7	2452.57	23289		19124
	Ag CpG IFNγ IL-12+18	35685	6362.52	21962.3	3377.43	27401	6315.63	16385.3	1293.43	22440		18515
	Note: The gMFI is calculated for conditions in which a minimum of 5% of the cells were T-bet+.
