# Supplementary material for: The Differentiation in vitro of Human Tonsil B Cells With the Phenotypic and Functional Characteristics of T-bet+ Atypical Memory B Cells in Malaria
Source: Front Immunol. 2019 Apr 24;10:852. doi: 10.3389/fimmu.2019.00852 (PMC6491666; doi:10.3389/fimmu.2019.00852)
Supplement: Supplementary file 2 [file Table_2.XLSX]

## Sheet: Sheet3
	Expression of FcRL5, CD11c, CXCR3, CD86 and CD95 by T-bet+ Naive B cells after in vitro stimulation
		FcRL5		CD11c		CXCR3		CD86		CD95
	Stimulation condition	Avg	SD	Avg	SD	Avg	SD	Avg	SD	Avg	SD
	Ex vivo	1.04333	0.011547	0.86	0.202978	0.233333	0.125033	0.413333	0.202073	1.06667	0.431895
	Unstimulated	0.160333	0.114936	0.062	0.0563205	0.0603333	0.0655006	0.206667	0.204287	0.186667	0.123423
	Ag	1.72333	1.80946	0.823333	1.02666	0.59	0.667757	1.47333	1.58752	0.613333	0.839305
	CpG	1.28667	0.782326	0.848333	0.777566	1.55333	2.00485	1.86	1.70432	2.13667	2.97351
	IFNγ	1.65667	0.525484	0.826667	0.820325	2.52667	2.35398	2.06	0.84788	7.45	9.58744
	IL-12+18	1.11333	0.621316	0.356667	0.15308	1.59333	1.22083	1.12667	0.938847	1.45	1.35133
	CpG IL-12+18	2.76	0.912414	1.98	1.60477	2.97667	1.18006	5.64667	3.21853	2.82333	2.77983
	IFNγ IL-12+18	1.35	0.401497	0.736667	0.516366	1.91333	1.0116	1.97333	0.981037	6.23667	7.24548
	Ag CpG	11.29	8.2996	6.44667	5.43715	3.15	2.16363	17.9533	14.6395	8.37333	10.5949
	Ag IL-12+18	17.75	15.0036	3.56667	3.79802	2.01	2.2659	12.6667	10.8076	5.08667	7.37886
	CpG IFNγ	10.0933	2.17627	5.89	3.87106	36.6	18.8741	34.5	18.4163	38.2667	30.1225
	Ag IFNγ	30.0667	15.7754	5.11333	4.26155	9.4	4.11472	26.7267	16.433	31.8	27.8641
	CpG IFNγ IL-12+18	9.76333	2.66346	4.78333	2.84946	34.5333	18.9088	32.6	16.5955	35.7	29.2532
	Ag IFNγ IL-12+18	35.3333	14.9373	5.81667	3.64167	9.44333	1.10925	31.6	17.1082	34.4	23.565
	Ag CpG IL-12+18	24.4	5.38609	10.1533	6.27459	24.5667	2.92632	50.3667	15.5185	23.0333	9.58245
	Ag CpG IFNγ	27.8	11.5235	8.54333	5.01682	48.7	15.3948	62.7667	4.99433	63.3667	30.6588
	Ag CpG IFNγ IL-12+18	23.3	7.71492	9.08667	6.16816	39.2	8.63655	61.8	8.32887	57.3667	23.653
	Expression of FcRL5, CD11c, CXCR3, CD86 and CD95 by T-bet+ Memory B cells after in vitro stimulation
		FcRL5		CD11c		CXCR3		CD86		CD95
	Stimulation condition	Avg	SD	Avg	SD	Avg	SD	Avg	SD	Avg	SD
	Ex vivo	1.76	0.850647	1.68	0.706187	0.176667	0.0750555	0.736667	0.315331	1.64333	0.924626
	Unstimulated	0.726667	0.77681	0.716667	0.954376	1.05333	1.2885	0.463333	0.535755	1.45333	1.77122
	Ag	1.452	1.77528	1.03667	1.41054	0.421333	0.442838	1.29233	1.70235	0.524667	0.732615
	CpG	1.31	1.46263	0.926667	1.39113	1.62667	2.19092	1.63333	2.05223	2.32	3.23501
	IFNγ	1.76	1.38856	0.643333	0.946379	3.6	4.66121	2.77667	3.20077	6.48667	9.10486
	IL-12+18	0.59	0.277128	0.27	0.225167	0.903333	0.517333	0.526667	0.206478	0.796667	0.386566
	CpG IL-12+18	1.63333	1.86039	1.09033	1.42297	1.61333	1.77015	1.95333	2.10571	2.52	3.28501
	IFNγ IL-12+18	1.11	0.984226	0.493	0.589947	2.67667	3.13098	2.16667	2.41479	5.21	6.7475
	Ag CpG	2.71	2.72666	2.58	3.49691	0.703333	0.699238	3.50333	3.95442	3.11	4.25813
	Ag IL-12+18	6.94333	6.07572	2.89133	3.73471	0.83	0.805729	4.91333	4.50925	2.64667	3.82364
	CpG IFNγ	7.13667	8.19915	2.25333	3.12363	13.45	13.554	11.2933	12.7368	18.7633	21.5128
	Ag IFNγ	13.2367	9.89314	3.54333	4.47786	4.07333	2.73323	11.0233	7.57466	14.64	16.0738
	CpG IFNγ IL-12+18	6.40667	7.79077	1.57	2.13979	12.32	13.6823	10.6133	12.8099	17.12	21.4688
	Ag IFNγ IL-12+18	16.8	6.22334	3.58	3.04806	4.46333	1.79623	13.9	3.63731	16.3333	11.35
	Ag CpG IL-12+18	7.94	3.50017	4.60667	4.50286	3.69333	1.58954	11.75	6.52706	7.80333	6.22119
	Ag CpG IFNγ	11.76	5.16418	4.04	3.5113	12.93	6.77346	20.2333	5.96853	23.45	14.129
	Ag CpG IFNγ IL-12+18	9.80667	3.19314	3.76	2.82836	11.15	5.57517	20.4	11.0145	21.6667	13.8789
