# Supplementary material for: The Differentiation in vitro of Human Tonsil B Cells With the Phenotypic and Functional Characteristics of T-bet+ Atypical Memory B Cells in Malaria
Source: Front Immunol. 2019 Apr 24;10:852. doi: 10.3389/fimmu.2019.00852 (PMC6491666; doi:10.3389/fimmu.2019.00852)
Supplement: Supplementary file 3 [file Table_3.XLSX]

## Sheet: Sheet1
	Expression of FcRL5, Cd11c, CXCR3, CD86 and CD95 by FACS sorted Naïve B cells after in vitro stimulation
		FcRL5		CD11c		CXCR3		CD86		CD95
	Stimulation condition	Average	SD	Average	SD	Average	SD	Average	SD	Average	SD
	Ex vivo	17.0933	28.5052	6.09	9.222	13.9237	24.055	0.356667	0.617765	8.93333	8.41091
	Unstimulated	2.97	1.5556	6.36667	3.39871	4.47333	5.82194	1.62667	0.630899	13.7	0.173205
	Ag	42.8667	21.6454	5.24	3.79245	6.63	9.20051	10.58	4.55557	21.7333	9.0124
	CpG	12.11	9.1138	6.55667	1.70928	2.38333	1.73509	18.9	8.42556	37.4	5.82838
	IFNγ	4.44333	3.50862	7.35	2.83794	5.10333	3.95664	5.42333	4.65547	76.5	13.5709
	IL-12+18	2.73667	0.177858	4.6	1.5201	2.88	3.37089	1.51333	0.20108	14.77	6.06619
	CpG IL-12+18	11.71	7.52677	7.22	1.88183	2.61333	1.77015	22.3333	8.32907	43.3667	16.1041
	IFNγ IL-12+18	4.19667	1.93973	6.36333	1.20815	4.78	3.98526	6.15	3.29638	73.7667	19.0878
	Ag CpG	32.2667	13.8385	9.85667	6.72158	4.15333	3.33242	16.9	3.95095	55.8	2.55343
	Ag IL-12+18	45.1667	18.2155	6.03	5.00818	6.894	10.5123	12.0433	6.96668	25.4667	16.2666
	CpG IFNγ	16.8533	13.7734	7.67	1.39374	29.3	16.7654	40.7	11.2973	92.7333	1.04083
	Ag IFNγ	39.4	16.952	6.42667	4.43175	9.83667	9.27212	23.8967	12.5712	86.7667	6.62143
	CpG IFNγ IL-12+18	14.28	10.4221	6.88	0.863771	27.9667	11.5902	40.0333	13.3695	92.2667	4.34665
	Ag IFNγ IL-12+18	39.2667	15.0114	6.34	3.26368	9.44667	8.18863	27.7333	16.6566	86.2	7.96806
	Ag CpG IL-12+18	31.6667	12.6303	9.25333	6.71018	6.68333	4.05589	21.4333	4.40038	58.5333	5.68888
	Ag CpG IFNγ	26.6333	13.6148	7.33667	5.77393	24.2667	14.9045	45.5	5.866	91.2667	3.46458
	Ag CpG IFNγ IL-12+18	27.5333	18.8431	5.62	2.00232	24.2233	22.5529	52.0667	2.70247	93.4667	2.62742
	Expression of FcRL5, Cd11c, CXCR3, CD86 and CD95 by FACS sorted Memory B cells after in vitro stimulation
		FcRL5		CD11c		CXCR3		CD86		CD95
	Stimulation condition	Average	SD	Average	SD	Average	SD	Average	SD	Average	SD
	Ex vivo	3.14	4.52759	0	0	3.14	4.52759	0.363333	0.629312	6.17667	5.43025
	Unstimulated	1.85	2.7371	4.62	1.18861	4.97	0.330454	3.72667	0.596518	41.5667	13.4556
	Ag	29.0333	22.9012	11.2833	8.51474	8.82	11.1001	12.8633	2.76261	36.0667	10.5083
	CpG	3.74333	2.91277	3.16	1.48738	5.62667	2.14132	18.6333	10.3944	58.0333	7.19328
	IFNγ	2.38333	3.03447	4.51	1.69885	8.31	1.37706	7.54	3.45978	73.3	7.82496
	IL-12+18	2.28	2.50342	4.64	1.85599	6.68667	1.24295	4.41333	0.295014	51.0667	8.16844
	CpG IL-12+18	3.57333	2.5064	3.62333	2.25491	7.64333	3.37793	20.5667	11.3536	68.2667	4.3501
	IFNγ IL-12+18	2.45667	3.30521	4.06333	0.684203	7.84667	2.36276	8.98333	4.18579	75.2	10.7921
	Ag CpG	32.2	33.5146	13.0933	15.0517	10.3367	14.4762	15.3667	5.15008	54.6333	17.2573
	Ag IL-12+18	26.14	21.858	9.21667	6.98831	8.00667	9.64586	10.7767	3.05706	37.1333	7.84878
	CpG IFNγ	3.51	2.66118	3.76	1.95732	22.8233	15.9425	25.5667	14.6029	80.3	11.3119
	Ag IFNγ	36.2	31.0095	9.94	7.69582	16.0933	18.4787	20.9	9.26769	70	12.4575
	CpG IFNγ IL-12+18	1.27333	1.1566	2.29333	0.827124	19.21	11.0605	26.19	17.0755	81.8333	14.9145
	Ag IFNγ IL-12+18	36.7867	32.8515	10.5567	7.61095	16.5233	19.8172	22.5	10.2103	74.2	13.0399
	Ag CpG IL-12+18	36.8333	31.3497	13.36	13.9967	11.7167	13.4222	20.4333	2.3029	66.7	1.67033
	Ag CpG IFNγ	41.2333	23.0413	14.1167	13.7101	21.4333	9.18713	35.9667	17.3601	86.3333	12.3265
	Ag CpG IFNγ IL-12+18	30.5	25.9467	7.47333	7.51788	21.8967	21.0077	24.9333	10.4357	80.4667	14.8399
