# Supplementary material for: The Differentiation in vitro of Human Tonsil B Cells With the Phenotypic and Functional Characteristics of T-bet+ Atypical Memory B Cells in Malaria
Source: Front Immunol. 2019 Apr 24;10:852. doi: 10.3389/fimmu.2019.00852 (PMC6491666; doi:10.3389/fimmu.2019.00852)
Supplement: Supplementary file 5 [file Table_5.XLSX]

## Sheet: Antibody list
	Table S5: List of antibodies
	Antibody	Color	Clone	Company	Concentration	Dilution factor
	CD19	BV650	SJ25C1	BD Biosciences		20
	CD19	AF700	SJ25C1	BD Biosciences	5μg/ml
	CD10	BV421	HI10a	BD Biosciences		20
	CD20	APC	2H7	Biolegend		20
	CD20	APC-Cy7	2H7	Biolegend		20
	CD20	FITC	2H7	Biolegend		20
	CD95	PE-CF594	DX2	BD Biosciences		20
	CD21	PE-Cy5	B-ly4	BD Biosciences		5
	CD27	BV786	L128	BD Biosciences		20
	CD62L	BV510	DREG-56	BD Biosciences		20
	CD11c	PE-Cy7	3.9	Biolegend	20μg/ml
	CXCR3	BV711	G025H7	Biolegend	5μg/ml
	IgD	FITC	Polyclonal	Southern Biotech	10μg/ml
	IgD	PE-Cy7	IA6-2	Biolegend	2μg/ml
	FcRL5	Dy650	F108		2μg/ml
	CD86	AF700	37301	R&D systems		20
	ICOS-L	PE-Cy7	2D3	Biolegend	10μg/ml
	HLA-DR	AF700	LN3	Biolegend	20μg/ml
	phospho-Syk (pY352)	AF647	17A/P-ZAP70	BD Biosciences		5
	phospho-PLCγ2 (pY759)	AF647	K86-689.37	BD Biosciences		5
	phospho-BLNK (pY84)	PE	J117-1278	BD Biosciences		5
	phospho-Igα (pY182)	PE	D1B9	Cell Signaling technology	1.25μg/ml
	T-bet	PE	4B10	eBioscience	4μg/ml
	CD1a	PE	HI149	Biolegend (LEGENDScreen™) Cat # 700001
	CD1b	PE	SN13 (K5-1B8)	Biolegend (LEGENDScreen™) Cat # 700001
	CD1c	PE	L161	Biolegend (LEGENDScreen™) Cat # 700001
	CD1d	PE	51.1	Biolegend (LEGENDScreen™) Cat # 700001
	CD2	PE	RPA-2.10	Biolegend (LEGENDScreen™) Cat # 700001
	CD5	PE	UCHT2	Biolegend (LEGENDScreen™) Cat # 700001
	CD6	PE	BL-CD6	Biolegend (LEGENDScreen™) Cat # 700001
	CD7	PE	CD7-6B7	Biolegend (LEGENDScreen™) Cat # 700001
	CD9	PE	HI9a	Biolegend (LEGENDScreen™) Cat # 700001
	CD10	PE	HI10a	Biolegend (LEGENDScreen™) Cat # 700001
	CD11a	PE	HI111	Biolegend (LEGENDScreen™) Cat # 700001
	CD11b	PE	ICRF44	Biolegend (LEGENDScreen™) Cat # 700001
	CD11b	PE	CBRM1/5	Biolegend (LEGENDScreen™) Cat # 700001
	CD11c	PE	3.9	Biolegend (LEGENDScreen™) Cat # 700001
	CD13	PE	WM15	Biolegend (LEGENDScreen™) Cat # 700001
	CD14	PE	M5E2	Biolegend (LEGENDScreen™) Cat # 700001
	CD15	PE	W6D3	Biolegend (LEGENDScreen™) Cat # 700001
	CD18	PE	TS1/18	Biolegend (LEGENDScreen™) Cat # 700001
	CD19	PE	HIB19	Biolegend (LEGENDScreen™) Cat # 700001
	CD20	PE	2H7	Biolegend (LEGENDScreen™) Cat # 700001
	CD21	PE	Bu32	Biolegend (LEGENDScreen™) Cat # 700001
	CD22	PE	HIB22	Biolegend (LEGENDScreen™) Cat # 700001
	CD23	PE	EBVCS-5	Biolegend (LEGENDScreen™) Cat # 700001
	CD24	PE	ML5	Biolegend (LEGENDScreen™) Cat # 700001
	CD25	PE	BC96	Biolegend (LEGENDScreen™) Cat # 700001
	CD26	PE	BA5b	Biolegend (LEGENDScreen™) Cat # 700001
	CD27	PE	O323	Biolegend (LEGENDScreen™) Cat # 700001
	CD28	PE	CD28.2	Biolegend (LEGENDScreen™) Cat # 700001
	CD29	PE	TS2/16	Biolegend (LEGENDScreen™) Cat # 700001
	CD30	PE	BY88	Biolegend (LEGENDScreen™) Cat # 700001
	CD31	PE	WM59	Biolegend (LEGENDScreen™) Cat # 700001
	CD32	PE	FUN-2	Biolegend (LEGENDScreen™) Cat # 700001
	CD33	PE	WM53	Biolegend (LEGENDScreen™) Cat # 700001
	CD34	PE	581	Biolegend (LEGENDScreen™) Cat # 700001
	CD35	PE	E11	Biolegend (LEGENDScreen™) Cat # 700001
	CD36	PE	5-271	Biolegend (LEGENDScreen™) Cat # 700001
	CD38	PE	HIT2	Biolegend (LEGENDScreen™) Cat # 700001
	CD39	PE	A1	Biolegend (LEGENDScreen™) Cat # 700001
	CD40	PE	HB14	Biolegend (LEGENDScreen™) Cat # 700001
	CD43	PE	CD43-10G7	Biolegend (LEGENDScreen™) Cat # 700001
	CD44	PE	BJ18	Biolegend (LEGENDScreen™) Cat # 700001
	CD45	PE	HI30	Biolegend (LEGENDScreen™) Cat # 700001
	CD45RA	PE	HI100	Biolegend (LEGENDScreen™) Cat # 700001
	CD45RB	PE	MEM-55	Biolegend (LEGENDScreen™) Cat # 700001
	CD45RO	PE	UCHL1	Biolegend (LEGENDScreen™) Cat # 700001
	CD46	PE	TRA-2-10	Biolegend (LEGENDScreen™) Cat # 700001
	CD47	PE	CC2C6	Biolegend (LEGENDScreen™) Cat # 700001
	CD48	PE	BJ40	Biolegend (LEGENDScreen™) Cat # 700001
	CD49a	PE	TS2/7	Biolegend (LEGENDScreen™) Cat # 700001
	CD49d	PE	9F10	Biolegend (LEGENDScreen™) Cat # 700001
	CD49e	PE	NKI-SAM-1	Biolegend (LEGENDScreen™) Cat # 700001
	CD49f	PE	GoH3	Biolegend (LEGENDScreen™) Cat # 700001
	CD50	PE	CBR-IC3/1	Biolegend (LEGENDScreen™) Cat # 700001
	CD51	PE	NKI-M9	Biolegend (LEGENDScreen™) Cat # 700001
	CD51,CD61	PE	23C6	Biolegend (LEGENDScreen™) Cat # 700001
	CD52	PE	HI186	Biolegend (LEGENDScreen™) Cat # 700001
	CD53	PE	HI29	Biolegend (LEGENDScreen™) Cat # 700001
	CD54	PE	HA58	Biolegend (LEGENDScreen™) Cat # 700001
	CD55	PE	JS11	Biolegend (LEGENDScreen™) Cat # 700001
	CD56	PE	HCD56	Biolegend (LEGENDScreen™) Cat # 700001
	CD58	PE	TS2/9	Biolegend (LEGENDScreen™) Cat # 700001
	CD59	PE	p282 (H19)	Biolegend (LEGENDScreen™) Cat # 700001
	CD61	PE	VI-PL2	Biolegend (LEGENDScreen™) Cat # 700001
	CD62L	PE	DREG-56	Biolegend (LEGENDScreen™) Cat # 700001
	CD63	PE	H5C6	Biolegend (LEGENDScreen™) Cat # 700001
	CD64	PE	10.1	Biolegend (LEGENDScreen™) Cat # 700001
	CD66a,2f,c,2f,e	PE	ASL-32	Biolegend (LEGENDScreen™) Cat # 700001
	CD69	PE	FN50	Biolegend (LEGENDScreen™) Cat # 700001
	CD70	PE	113-16	Biolegend (LEGENDScreen™) Cat # 700001
	CD71	PE	CY1G4	Biolegend (LEGENDScreen™) Cat # 700001
	CD73	PE	AD2	Biolegend (LEGENDScreen™) Cat # 700001
	CD74	PE	LN2	Biolegend (LEGENDScreen™) Cat # 700001
	CD79b	PE	CB3-1	Biolegend (LEGENDScreen™) Cat # 700001
	CD80	PE	2D10	Biolegend (LEGENDScreen™) Cat # 700001
	CD81	PE	5A6	Biolegend (LEGENDScreen™) Cat # 700001
	CD82	PE	ASL-24	Biolegend (LEGENDScreen™) Cat # 700001
	CD83	PE	HB15e	Biolegend (LEGENDScreen™) Cat # 700001
	CD84	PE	CD84.1.21	Biolegend (LEGENDScreen™) Cat # 700001
	CD85	PE	MKT5.1	Biolegend (LEGENDScreen™) Cat # 700001
	CD85d	PE	42D1	Biolegend (LEGENDScreen™) Cat # 700001
	CD85j	PE	GHI/75	Biolegend (LEGENDScreen™) Cat # 700001
	CD85k	PE	ZM4.1	Biolegend (LEGENDScreen™) Cat # 700001
	CD86	PE	IT2.2	Biolegend (LEGENDScreen™) Cat # 700001
	CD90	PE	50000000000	Biolegend (LEGENDScreen™) Cat # 700001
	CD93	PE	VIMD2	Biolegend (LEGENDScreen™) Cat # 700001
	CD95	PE	DX2	Biolegend (LEGENDScreen™) Cat # 700001
	CD97	PE	VIM3b	Biolegend (LEGENDScreen™) Cat # 700001
	CD99	PE	HCD99	Biolegend (LEGENDScreen™) Cat # 700001
	CD100	PE	A8	Biolegend (LEGENDScreen™) Cat # 700001
	CD102	PE	CBR-IC2/2	Biolegend (LEGENDScreen™) Cat # 700001
	CD103	PE	Ber-ACT8	Biolegend (LEGENDScreen™) Cat # 700001
	CD107a	PE	H4A3	Biolegend (LEGENDScreen™) Cat # 700001
	CD108	PE	MEM-150	Biolegend (LEGENDScreen™) Cat # 700001
	CD114	PE	LMM741	Biolegend (LEGENDScreen™) Cat # 700001
	CD115	PE	9-4D2-1E4	Biolegend (LEGENDScreen™) Cat # 700001
	CD117	PE	104D2	Biolegend (LEGENDScreen™) Cat # 700001
	CD119	PE	GIR-208	Biolegend (LEGENDScreen™) Cat # 700001
	CD122	PE	TU27	Biolegend (LEGENDScreen™) Cat # 700001
	CD123	PE	6H6	Biolegend (LEGENDScreen™) Cat # 700001
	CD124	PE	G077F6	Biolegend (LEGENDScreen™) Cat # 700001
	CD126	PE	UV4	Biolegend (LEGENDScreen™) Cat # 700001
	CD127	PE	A019D5	Biolegend (LEGENDScreen™) Cat # 700001
	CD129	PE	AH9R7	Biolegend (LEGENDScreen™) Cat # 700001
	CD131	PE	1C1	Biolegend (LEGENDScreen™) Cat # 700001
	CD132	PE	TUGh4	Biolegend (LEGENDScreen™) Cat # 700001
	CD135	PE	BV10A4H2	Biolegend (LEGENDScreen™) Cat # 700001
	CD137	PE	4B4-1	Biolegend (LEGENDScreen™) Cat # 700001
	4-1BB Ligand	PE	5F4	Biolegend (LEGENDScreen™) Cat # 700001
	CD138	PE	DL-101	Biolegend (LEGENDScreen™) Cat # 700001
	CD146	PE	SHM-57	Biolegend (LEGENDScreen™) Cat # 700001
	CD148	PE	A3	Biolegend (LEGENDScreen™) Cat # 700001
	CD150	PE	A12 (7D4)	Biolegend (LEGENDScreen™) Cat # 700001
	CD152	PE	L3D10	Biolegend (LEGENDScreen™) Cat # 700001
	CD154	PE	24-31	Biolegend (LEGENDScreen™) Cat # 700001
	CD156c	PE	SHM14	Biolegend (LEGENDScreen™) Cat # 700001
	CD162	PE	KPL-1	Biolegend (LEGENDScreen™) Cat # 700001
	CD163	PE	GHI/61	Biolegend (LEGENDScreen™) Cat # 700001
	CD164	PE	67D2	Biolegend (LEGENDScreen™) Cat # 700001
	CD166	PE	3A6	Biolegend (LEGENDScreen™) Cat # 700001
	CD167a	PE	51D6	Biolegend (LEGENDScreen™) Cat # 700001
	CD172g	PE	LSB2.20	Biolegend (LEGENDScreen™) Cat # 700001
	CD178	PE	NOK-1	Biolegend (LEGENDScreen™) Cat # 700001
	CD179a	PE	HSL96	Biolegend (LEGENDScreen™) Cat # 700001
	CD179b	PE	HSL11	Biolegend (LEGENDScreen™) Cat # 700001
	CD180	PE	MHR73-11	Biolegend (LEGENDScreen™) Cat # 700001
	CD181	PE	8F1/CXCR1	Biolegend (LEGENDScreen™) Cat # 700001
	CD183	PE	G025H7	Biolegend (LEGENDScreen™) Cat # 700001
	CD184	PE	12G5	Biolegend (LEGENDScreen™) Cat # 700001
	CD193	PE	500000000	Biolegend (LEGENDScreen™) Cat # 700001
	CD195	PE	T21/8	Biolegend (LEGENDScreen™) Cat # 700001
	CD196	PE	G034E3	Biolegend (LEGENDScreen™) Cat # 700001
	CD197	PE	G043H7	Biolegend (LEGENDScreen™) Cat # 700001
	CD200	PE	OX-104	Biolegend (LEGENDScreen™) Cat # 700001
	CD200R	PE	OX-108	Biolegend (LEGENDScreen™) Cat # 700001
	CD205	PE	HD30	Biolegend (LEGENDScreen™) Cat # 700001
	CD209	PE	9E9A8	Biolegend (LEGENDScreen™) Cat # 700001
	CD210	PE	3F9	Biolegend (LEGENDScreen™) Cat # 700001
	CD213a2	PE	SHM38	Biolegend (LEGENDScreen™) Cat # 700001
	CD215	PE	JM7A4	Biolegend (LEGENDScreen™) Cat # 700001
	CD218a	PE	H44	Biolegend (LEGENDScreen™) Cat # 700001
	CD220	PE	B6.220	Biolegend (LEGENDScreen™) Cat # 700001
	CD221	PE	1H7/CD221	Biolegend (LEGENDScreen™) Cat # 700001
	CD226	PE	11A8	Biolegend (LEGENDScreen™) Cat # 700001
	CD229	PE	Hly-9.1.25	Biolegend (LEGENDScreen™) Cat # 700001
	CD231	PE	SN1a (M3-3D9)	Biolegend (LEGENDScreen™) Cat # 700001
	CD243	PE	UIC2	Biolegend (LEGENDScreen™) Cat # 700001
	CD252	PE	11C3.1	Biolegend (LEGENDScreen™) Cat # 700001
	CD253	PE	RIK-2	Biolegend (LEGENDScreen™) Cat # 700001
	CD254	PE	MIH24	Biolegend (LEGENDScreen™) Cat # 700001
	CD255	PE	CARL-1	Biolegend (LEGENDScreen™) Cat # 700001
	CD257	PE	T7-241	Biolegend (LEGENDScreen™) Cat # 700001
	CD258	PE	T5-39	Biolegend (LEGENDScreen™) Cat # 700001
	CD261	PE	DJR1	Biolegend (LEGENDScreen™) Cat # 700001
	CD262	PE	DJR2-4 (7-8)	Biolegend (LEGENDScreen™) Cat # 700001
	CD263	PE	DJR3	Biolegend (LEGENDScreen™) Cat # 700001
	CD267	PE	1A1	Biolegend (LEGENDScreen™) Cat # 700001
	CD268	PE	11C1	Biolegend (LEGENDScreen™) Cat # 700001
	HVEM	PE	122	Biolegend (LEGENDScreen™) Cat # 700001
	CD273	PE	24F.10C12	Biolegend (LEGENDScreen™) Cat # 700001
	CD274	PE	29E.2A3	Biolegend (LEGENDScreen™) Cat # 700001
	CD275	PE	9F.8A4	Biolegend (LEGENDScreen™) Cat # 700001
	CD276	PE	MIH42	Biolegend (LEGENDScreen™) Cat # 700001
	CD277	PE	BT3.1	Biolegend (LEGENDScreen™) Cat # 700001
	CD279	PE	EH12.2H7	Biolegend (LEGENDScreen™) Cat # 700001
	CD282	PE	TL2.1	Biolegend (LEGENDScreen™) Cat # 700001
	CD284	PE	HTA125	Biolegend (LEGENDScreen™) Cat # 700001
	CD286	PE	TLR6.127	Biolegend (LEGENDScreen™) Cat # 700001
	CD290	PE	3C10C5	Biolegend (LEGENDScreen™) Cat # 700001
	CD298	PE	LNH-94	Biolegend (LEGENDScreen™) Cat # 700001
	CD301	PE	H037G3	Biolegend (LEGENDScreen™) Cat # 700001
	CD304	PE	12C2	Biolegend (LEGENDScreen™) Cat # 700001
	CD307e	PE	509f6	Biolegend (LEGENDScreen™) Cat # 700001
	FcRL4	PE	413D12	Biolegend (LEGENDScreen™) Cat # 700001
	CD314	PE	1D11	Biolegend (LEGENDScreen™) Cat # 700001
	CD317	PE	RS38E	Biolegend (LEGENDScreen™) Cat # 700001
	CD319	PE	162.1	Biolegend (LEGENDScreen™) Cat # 700001
	CD325	PE	8C11	Biolegend (LEGENDScreen™) Cat # 700001
	CD328	PE	6-434	Biolegend (LEGENDScreen™) Cat # 700001
	CD338	PE	5D3	Biolegend (LEGENDScreen™) Cat # 700001
	CD340	PE	24D2	Biolegend (LEGENDScreen™) Cat # 700001
	CD344	PE	CH3A4A7	Biolegend (LEGENDScreen™) Cat # 700001
	CD351	PE	TXD1	Biolegend (LEGENDScreen™) Cat # 700001
	CD352	PE	NT-7	Biolegend (LEGENDScreen™) Cat # 700001
	CD354	PE	TREM-26	Biolegend (LEGENDScreen™) Cat # 700001
	CD355	PE	Cr24.1	Biolegend (LEGENDScreen™) Cat # 700001
	CD357	PE	621	Biolegend (LEGENDScreen™) Cat # 700001
	CD360	PE	2G1-K12	Biolegend (LEGENDScreen™) Cat # 700001
	β2-microglobulin	PE	2M2	Biolegend (LEGENDScreen™) Cat # 700001
	CD272	PE	MIH26	Biolegend (LEGENDScreen™) Cat # 700001
	C3aR	PE	hC3aRZ8	Biolegend (LEGENDScreen™) Cat # 700001
	CCR10	PE	6588-5	Biolegend (LEGENDScreen™) Cat # 700001
	CLEC12A	PE	50C1	Biolegend (LEGENDScreen™) Cat # 700001
	CLEC9A	PE	8F9	Biolegend (LEGENDScreen™) Cat # 700001
	CX3CR1	PE	2A9-1	Biolegend (LEGENDScreen™) Cat # 700001
	CXCR7	PE	8F11-M16	Biolegend (LEGENDScreen™) Cat # 700001
	Delta Opioid Receptor	PE	DOR7D2A4	Biolegend (LEGENDScreen™) Cat # 700001
	DLL1	PE	MHD1-314	Biolegend (LEGENDScreen™) Cat # 700001
	DLL4	PE	MHD4-46	Biolegend (LEGENDScreen™) Cat # 700001
	DR3	PE	JD3	Biolegend (LEGENDScreen™) Cat # 700001
	EGFR	PE	AY13	Biolegend (LEGENDScreen™) Cat # 700001
	erbB3	PE	1B4C3	Biolegend (LEGENDScreen™) Cat # 700001
	FcεRIα	PE	AER-37 (CRA-1)	Biolegend (LEGENDScreen™) Cat # 700001
	FcRL6	PE	2H3	Biolegend (LEGENDScreen™) Cat # 700001
	Galectin-9	PE	9M1-3	Biolegend (LEGENDScreen™) Cat # 700001
	HLA-A,B,C	PE	W6/32	Biolegend (LEGENDScreen™) Cat # 700001
	HLA-A2	PE	BB7.2	Biolegend (LEGENDScreen™) Cat # 700001
	HLA-DQ	PE	HLADQ1	Biolegend (LEGENDScreen™) Cat # 700001
	HLA-DR	PE	L243	Biolegend (LEGENDScreen™) Cat # 700001
	HLA-E	PE	3D12	Biolegend (LEGENDScreen™) Cat # 700001
	HLA-G	PE	87G	Biolegend (LEGENDScreen™) Cat # 700001
	IFN-γ R b chain	PE	2HUB-159	Biolegend (LEGENDScreen™) Cat # 700001
	Ig light chain κ	PE	MHK-49	Biolegend (LEGENDScreen™) Cat # 700001
	Ig light chain λ	PE	MHL-38	Biolegend (LEGENDScreen™) Cat # 700001
	IgD	PE	IA6-2	Biolegend (LEGENDScreen™) Cat # 700001
	IgM	PE	MHM-88	Biolegend (LEGENDScreen™) Cat # 700001
	IL-28RA	PE	MHLICR2a	Biolegend (LEGENDScreen™) Cat # 700001
	Integrin β7	PE	FIB504	Biolegend (LEGENDScreen™) Cat # 700001
	Jagged 2	PE	MHJ2-523	Biolegend (LEGENDScreen™) Cat # 700001
	LAP	PE	TW4-6H10	Biolegend (LEGENDScreen™) Cat # 700001
	Lymphotoxin β Receptor	PE	31G4D8	Biolegend (LEGENDScreen™) Cat # 700001
	Mac-2	PE	Gal397	Biolegend (LEGENDScreen™) Cat # 700001
	MAIR-II	PE	TX45	Biolegend (LEGENDScreen™) Cat # 700001
	MSC	PE	W7C6	Biolegend (LEGENDScreen™) Cat # 700001
	MSC,NPC	PE	W4A5	Biolegend (LEGENDScreen™) Cat # 700001
	TNAP	PE	W8B2	Biolegend (LEGENDScreen™) Cat # 700001
	Notch 1	PE	MHN1-519	Biolegend (LEGENDScreen™) Cat # 700001
	Notch 2	PE	MHN2-25	Biolegend (LEGENDScreen™) Cat # 700001
	Notch3	PE	MHN3-21	Biolegend (LEGENDScreen™) Cat # 700001
	Notch 4	PE	MHN4-2	Biolegend (LEGENDScreen™) Cat # 700001
	NPC	PE	57D2	Biolegend (LEGENDScreen™) Cat # 700001
	Pre-BCR	PE	HSL2	Biolegend (LEGENDScreen™) Cat # 700001
	Siglec-10	PE	5G6	Biolegend (LEGENDScreen™) Cat # 700001
	Siglec-9	PE	K8	Biolegend (LEGENDScreen™) Cat # 700001
	Tim-1	PE	1D12	Biolegend (LEGENDScreen™) Cat # 700001
	Tim-4	PE	9F4	Biolegend (LEGENDScreen™) Cat # 700001
	TLT-2	PE	MIH61	Biolegend (LEGENDScreen™) Cat # 700001
	TSLPR	PE	1B4	Biolegend (LEGENDScreen™) Cat # 700001
